# Supplementary material for: A Specific Mixture of Propolis and Carnosic Acid Triggers a Strong Fungicidal Action against Cryptococcus neoformans
Source: Antibiotics (Basel). 2021 Nov 13;10(11):1395. doi: 10.3390/antibiotics10111395 (PMC8614879; doi:10.3390/antibiotics10111395)
Supplement: Supplementary file 1 [file antibiotics-10-01395-s001.zip]

Archive with 1 entries (1 files):
- antibiotics-1448034-supplementary.jpg
